# Supplementary material for: Homocysteine as a Predictor of Paroxysmal Atrial Fibrillation-Related Events: A Scoping Review of the Literature
Source: Diagnostics (Basel). 2022 Sep 9;12(9):2192. doi: 10.3390/diagnostics12092192 (PMC9498051; doi:10.3390/diagnostics12092192)
Supplement: Supplementary file 1 [file diagnostics-12-02192-s001.zip]

Archive with 1 entries (1 files):
- diagnostics-1876518-supplementary.pdf
